# Supplementary material for: Estimating energy expenditure from wrist and thigh accelerometry in free-living adults: a doubly labelled water study
Source: Int J Obes (Lond). Author manuscript; Available in PMC 2020 Jul 13. (PMC7358076; doi:10.1038/s41366-019-0352-x)
Supplement: Supplemental Table 4 [file EMS86549-supplement-Supplemental_Table_4.xlsx]

## Sheet: regressions_b_AEE_Elia
				Standard errors
Formula	r2	RMSE	N	Intercept	Weight	HPFVM_DW	HPFVM_DW_x_w	HPFVM_NDW	HPFVM_NDW_x_w	HPFVM_T	HPFVM_T_x_w	ENMO_DW	ENMO_DW_x_w	ENMO_NDW	ENMO_NDW_x_w	ENMO_T	ENMO_T_x_w
y = -1846.680 + 57.574*HPFVM_DW + 0.216*(HPFVM_DW*weight) + 27.608*weight	0.505434	5466.46	97	2638.64	32.0942	54.5184	0.663003
y = 288.111 + 19.335*HPFVM_NDW + 0.817*(HPFVM_NDW*weight) + -0.272*weight	0.512147	5528.38	97	2409.04	29.8367			56.0659	0.69603
y = -727.930 + 60.459*HPFVM_T + 0.008*(HPFVM_T*weight) + 29.775*weight	0.44141	4927.59	91	1951.33	24.1118					54.0824	0.663909
y = -1821.438 + 88.486*ENMO_DW + 0.045*(ENMO_DW*weight) + 35.339*weight	0.457103	5198.54	97	2455.96	30.0751							75.6299	0.924437
y = 289.244 + 29.100*ENMO_NDW + 0.962*(ENMO_NDW*weight) + 7.572*weight	0.460491	5242.17	97	2348.02	29.1098									82.039	1.02004
y = -1924.063 + 133.248*ENMO_T + -0.809*(ENMO_T*weight) + 49.556*weight	0.405905	4725.25	91	1884.96	22.926											69.7585	0.838484
