# Supplementary material for: Estimating energy expenditure from wrist and thigh accelerometry in free-living adults: a doubly labelled water study
Source: Int J Obes (Lond). Author manuscript; Available in PMC 2020 Jul 13. (PMC7358076; doi:10.1038/s41366-019-0352-x)
Supplement: Supplemental Table 3 [file EMS86549-supplement-Supplemental_Table_3.xlsx]

## Sheet: regressions_a_AEE_kg_Elia
				Coefficients								Standard errors
Formula	r2	RMSE	N	intercept	HPFVM_DW	HPFVM_NDW	HPFVM_T	ENMO_DW	ENMO_NDW	ENMO_T	intercept	HPFVM_DW	HPFVM_NDW	HPFVM_T	ENMO_DW	ENMO_NDW	ENMO_T
y = 4.656 + 0.945*HPFVM_DW	0.421613	101.531	97	4.65644	0.944817						5.644	0.113537
y = 3.649 + 1.068*HPFVM_NDW	0.454605	107.373	97	3.64935		1.0685					5.35994		0.120074
y = 21.945 + 0.755*HPFVM_T	0.350729	90.9487	91	21.9446			0.755442				4.30045			0.108952
y = 3.401 + 0.412*HPFVM_DW + 0.624*HPFVM_NDW	0.447755	72.3961	94	3.40067	0.411932	0.623782					5.69887	0.310033	0.330508
y = 8.307 + 0.718*HPFVM_DW + 0.208*HPFVM_T	0.42086	67.4444	88	8.30678	0.718155		0.208339				5.93599	0.199144		0.174511
y = 6.173 + 0.871*HPFVM_NDW + 0.177*HPFVM_T	0.475561	73.5328	89	6.17316		0.870914	0.177266				5.37312		0.202811	0.169106
y = 7.337 + 0.715*HPFVM_NDW + 0.146*HPFVM_DW + 0.148*HPFVM_T	0.45863	56.2673	86	7.33661	0.145902	0.714945	0.148385				5.89784	0.342538	0.357806	0.173372
y = 12.641 + 1.167*ENMO_DW	0.372296	95.4081	97	12.6405				1.16731			5.20338				0.15551
y = 11.335 + 1.347*ENMO_NDW	0.403184	101.118	97	11.335					1.34679		5.00366					0.168115
y = 27.619 + 0.813*ENMO_T	0.298528	83.908	91	27.6186						0.813283	3.93734						0.132148
y = 10.830 + 0.526*ENMO_DW + 0.789*ENMO_NDW	0.406603	68.9891	94	10.8302				0.525804	0.788555		5.25				0.342504	0.369537
y = 15.415 + 0.907*ENMO_DW + 0.215*ENMO_T	0.370394	63.2716	88	15.4153				0.90665		0.214643	5.46601				0.255874		0.198754
y = 12.613 + 1.182*ENMO_NDW + 0.140*ENMO_T	0.426819	69.6626	89	12.613					1.18158	0.139968	5.07744					0.275579	0.198168
y = 13.093 + 0.946*ENMO_NDW + 0.277*ENMO_DW + 0.061*ENMO_T	0.417403	53.6787	86	13.0925				0.276917	0.945549	0.0613062	5.46783				0.370516	0.406598	0.202098
