# Supplementary material for: Estimating energy expenditure from wrist and thigh accelerometry in free-living adults: a doubly labelled water study
Source: Int J Obes (Lond). Author manuscript; Available in PMC 2020 Jul 13. (PMC7358076; doi:10.1038/s41366-019-0352-x)
Supplement: Supplemental Table 2 [file EMS86549-supplement-Supplemental_Table_2.xlsx]

## Sheet: all_models_AEE_kg_Elia
Placement	Metric	Model	N	Bias (*)	95% LoA		r	RMSE
Dominant wrist	ENMO	Linear	97	-1.354	-26.1549	23.4469	0.610161	12.6607
Dominant wrist	ENMO	Quadratic	97	-3.58279	-28.3433	21.1777	0.615342	13.0683
Dominant wrist	HPFVM	Linear	97	-2.43799	-26.4175	21.5415	0.648335	12.413
Dominant wrist	HPFVM	Quadratic	97	-1.88105	-25.9943	22.2322	0.643938	12.3828
Non-dominant wrist	ENMO	Linear	97	-1.27753	-26.0682	23.5131	0.630918	12.6476
Non-dominant wrist	ENMO	Quadratic	97	-3.27747	-27.943	21.3881	0.640121	12.9413
Non-dominant wrist	HPFVM	Linear	97	-2.03966	-25.8175	21.7381	0.672502	12.24
Non-dominant wrist	HPFVM	Quadratic	97	-1.50844	-25.1126	22.0957	0.676305	12.0753
Thigh	ENMO	Linear	91	-1.00345	-27.5772	25.5703	0.546377	13.5206
Thigh	ENMO	Quadratic	91	-0.993636	-26.6158	24.6285	0.590799	13.0384
Thigh	HPFVM	Linear	91	-2.50904	-28.0868	23.0687	0.592224	13.2183
Thigh	HPFVM	Quadratic	91	-4.18946	-29.6089	21.23	0.599003	13.561
Dominant wrist & Thigh	ENMO	Linear	88	-1.56963	-26.2756	23.1363	0.600946	12.6312
Dominant wrist & Thigh	ENMO	Quadratic	88	-2.71222	-26.81	21.3856	0.626503	12.522
Dominant wrist & Thigh	HPFVM	Linear	88	-2.96056	-26.6395	20.7184	0.642578	12.3717
Dominant wrist & Thigh	HPFVM	Quadratic	88	-3.53591	-27.182	20.1101	0.643865	12.5059
Non-dominant wrist & Thigh	ENMO	Linear	89	-1.51147	-25.8099	22.787	0.637607	12.4197
Non-dominant wrist & Thigh	ENMO	Quadratic	89	-2.54839	-25.9903	20.8935	0.669911	12.1627
Non-dominant wrist & Thigh	HPFVM	Linear	89	-2.74595	-25.8268	20.3349	0.680719	12.0273
Non-dominant wrist & Thigh	HPFVM	Quadratic	89	-3.34071	-26.2444	19.563	0.686876	12.0904
Both wrists	ENMO	Linear	94	-1.60444	-25.6309	22.4221	0.635194	12.2982
Both wrists	ENMO	Quadratic	94	-3.69395	-27.402	20.0141	0.64868	12.5857
Both wrists	HPFVM	Linear	94	-2.43885	-25.7158	20.8381	0.667478	12.0618
Both wrists	HPFVM	Quadratic	94	-1.8957	-25.1076	21.3162	0.668776	11.9312
Both wrists & Thigh	ENMO	Linear	86	-1.96405	-25.6269	21.6988	0.634121	12.1621
Both wrists & Thigh	ENMO	Quadratic	86	-3.3943	-26.372	19.5834	0.660623	12.1391
Both wrists & Thigh	HPFVM	Linear	86	-3.13921	-25.824	19.5456	0.671544	11.9269
Both wrists & Thigh	HPFVM	Quadratic	86	-3.35795	-25.9249	19.209	0.675456	11.929
(*) Bias estimates in bold are statistically significant at p<0.05. (None of the TEE estimates were statistically significantly different.)
