# Supplementary material for: Estimating energy expenditure from wrist and thigh accelerometry in free-living adults: a doubly labelled water study
Source: Int J Obes (Lond). Author manuscript; Available in PMC 2020 Jul 13. (PMC7358076; doi:10.1038/s41366-019-0352-x)
Supplement: Supplemental Table 5 [file EMS86549-supplement-Supplemental_Table_5.xlsx]

## Sheet: hpfvm_quadratic_AEE_kg_Jaeger_E
Placement	N	Bias	95% LoA		r	RMSE
Dominant wrist	97	-0.458672	-26.1199	25.2026	0.612511	13.0329
Non-dominant wrist	97	-0.191487	-25.1091	24.7261	0.648577	12.6488
Thigh	91	-2.96933	-29.793	23.8543	0.570441	13.9303
Both wrists	94	-0.569523	-25.0033	23.8642	0.643592	12.4128
Non-dominant wrist & Thigh	89	-2.20444	-26.293	21.8841	0.661234	12.418
Dominant wrist & Thigh	88	-2.30924	-27.5435	22.925	0.610446	13.0079
Both wrists & Thigh	86	-2.21791	-25.9614	21.5256	0.649828	12.2459
