# Supplementary material for: Estimating energy expenditure from wrist and thigh accelerometry in free-living adults: a doubly labelled water study
Source: Int J Obes (Lond). Author manuscript; Available in PMC 2020 Jul 13. (PMC7358076; doi:10.1038/s41366-019-0352-x)
Supplement: Supplemental Table 1 [file EMS86549-supplement-Supplemental_Table_1.xlsx]

## Sheet: Sheet2
Direction (*)	Metric (**)	Formula	RMSE	Within r²	Between r²	Observations	Participants
DW to NDW	ENMO	NDW = 1.5 + .8516909*DW	17.263	0.887039	0.867688	209537	88
T to NDW	ENMO	NDW = 13.4 + .5674314*T	28.4421	0.644471	0.537489	199170	84
NDW to DW	ENMO	DW = 2.2 + 1.041485*NDW	19.089	0.887039	0.867688	209537	88
T to DW	ENMO	DW = 16.3 + .5898457*T	34.6856	0.569268	0.429801	204043	88
DW to T	ENMO	T = -3.0 + .9650111*DW	44.3688	0.569268	0.429801	204043	88
NDW to T	ENMO	T = -4.8 + 1.135703*NDW	40.2392	0.644471	0.537489	199170	84
DW to NDW	HPFVM	NDW = 1.3 + .8781101*DW	19.4354	0.90934	0.864824	209537	88
T to NDW	HPFVM	NDW = 20.3 + .6401075*T	36.0692	0.666785	0.538887	199170	84
NDW to DW	HPFVM	DW = 3.1 + 1.035547*NDW	21.1053	0.90934	0.864824	209537	88
T to DW	HPFVM	DW = 24.7 + .6491317*T	43.4096	0.58868	0.434636	204043	88
DW to T	HPFVM	T = -5.9 + .9067731*DW	51.31	0.58868	0.434636	204043	88
NDW to T	HPFVM	T = -7.8 + 1.0416*NDW	46.0134	0.666785	0.538887	199170	84
(*) DW=Dominant wrist, NDW=Non-dominant wrist, T=Thigh
(**) ENMO=Euclidean Norm Minus One, HPFVM=High-pass Filtered Vector Magnitude
